# Supplementary material for: Can we teach a fish how to eat? The impact of bottom and surface feeding on survival and growth of hatchery-reared sea trout parr (Salmo trutta trutta L.) in the wild
Source: PLoS One. 2019 Sep 6;14(9):e0222182. doi: 10.1371/journal.pone.0222182 (PMC6730929; doi:10.1371/journal.pone.0222182)
Supplement: S1 File — Raw data obtained during the study period. (XLS) [file pone.0222182.s001.xls]

## Sheet: Hatchery
Pool	1			3				19.03.2014	Temp.		Pool 1.	Pool 2.	Pool 3.
	bottom			surface				Troć wsiedlenie	9.1		500	500	500
								25.03.2014	10.1		1	3	4
	dł	masa	fulton					27.03.2014	10.9	1/3 kostki oczlika
03.04.2017	28.26	0.1651	0.731527					31.03.2014	13.5	1/2 kostki oczlika
	27.41	0.1506	0.731304					1.04.2014		1 kostka oczlika
	26.21	0.1384	0.768661					03.04.2014		1/2 ochotki i 1/2 daphnia	1	4
	25.52	0.1254	0.754494
	26.56	0.1411	0.753083
	28.29	0.164	0.724344
	26.65	0.1498	0.791444
	27.71	0.1586	0.745407							l (mm)		m (g)		fulton
	27.02	0.1396	0.707668						n	X	SD	X	SD	X	SD
	24.78	0.112	0.736062				03.04.2017		30	26.841	1.14166	0.14446	0.0168739	0.747053	0.0238939
x	26.841	0.14446	0.747053				10.04.2017	bottom	30	27.3036	1.72647	0.148727	0.0474982	0.730683	0.0915509
sd	1.14166	0.0168739	0.0238939					surface	30	27.6409	2.19464	0.157036	0.0611858	0.743607	0.0938982
							17.04.2017	bottom	30	27.818	1.25597	0.152	0.035439	0.706099	0.0868199
				dł	masa	fulton		surface	30	28.902	1.34778	0.1667	0.0216412	0.690481	0.0544356
17.04.2017	25.98	0.1056	0.602208	32.73	0.3041	0.867318	24.04.2017	bottom	30	27.97	1.86209	0.169773	0.0442342	0.775873	0.0809262
	28.31	0.1813	0.799058	26.25	0.122	0.674484		surface	30	29.3391	1.5825	0.2039	0.0498838	0.807379	0.089692
	25.65	0.1092	0.647084	29.42	0.2269	0.891059	1.05.2017	bottom	30	29.3473	1.11174	0.227345	0.025297	0.899462	0.0943469
	28.01	0.1559	0.709425	26.84	0.1365	0.705968		surface	30	31.8045	1.9673	0.293164	0.0550316	0.91126	0.0830907
	28.43	0.1673	0.728057	24.7	0.1002	0.664931
	24.8	0.0949	0.622173	29.13	0.1787	0.722941	1.05.2017
	30.48	0.2639	0.931954	25.99	0.1206	0.686955	Final results	dł	masa	fulton
	28.46	0.1587	0.68845	28.23	0.1708	0.759198	bottom	28.33	0.1939	0.852782
	26.75	0.1275	0.666099	27.73	0.1401	0.657035	bottom	29.22	0.2092	0.838535
	28.13	0.1537	0.690502	26.66	0.11	0.580513	bottom	30.14	0.26	0.949606
	25.34	0.118	0.725207	26.37	0.1175	0.640778	bottom	28.43	0.2266	0.986119
x	27.3036	0.148727	0.730683	27.6409	0.157036	0.743607	bottom	31.18	0.2466	0.813513
sd	1.72647	0.0474982	0.0915509	2.19464	0.0611858	0.0938982	bottom	29.4	0.195	0.767348
							bottom	30.84	0.2633	0.897651
							bottom	28.12	0.204	0.917454
09.04.2017	26.41	0.1288	0.699215	28.29	0.1558	0.688127	bottom	28	0.2281	1.03909
	27.8	0.1276	0.593904	28.44	0.1736	0.754677	bottom	30.22	0.2222	0.80512
	27.6	0.1328	0.631642	30.44	0.1986	0.704118	bottom	28.94	0.2519	1.03928
	29.85	0.2108	0.79257	27.22	0.1405	0.696646	surface	34.52	0.3776	0.917951
	27.43	0.16	0.775251	30.12	0.165	0.603836	surface	29.64	0.2561	0.983501
x	27.818	0.152	0.706099	28.902	0.1667	0.690481	surface	31.33	0.2778	0.90334
sd	1.25597	0.035439	0.0868199	1.34778	0.0216412	0.0544356	surface	33.52	0.3545	0.941248
							surface	30.41	0.2873	1.02161
							surface	32.45	0.2983	0.87299
24.04.2017	27.28	0.1819	0.895983	28.61	0.1779	0.759665	surface	35.61	0.3755	0.831561
	32.67	0.2774	0.795535	30.96	0.2904	0.978574	surface	30.25	0.2666	0.963128
	26.78	0.127	0.66126	27.76	0.1623	0.758683	surface	30.57	0.2709	0.94825
	26.08	0.1266	0.713692	31.27	0.24	0.784924	surface	31.31	0.26	0.847079
	26.94	0.1466	0.749793	26.46	0.1235	0.666649	surface	30.24	0.2002	0.723967
	28	0.166	0.756195	29.74	0.1983	0.753876
	27.57	0.1633	0.779248	29.24	0.219	0.876016				Fork length (mm)		Mass (g)		Condition factor
	27.03	0.174	0.881071	31.3	0.2425	0.790822			n	X	SD	X	SD	X	SD
	28.45	0.1781	0.773423	28.52	0.1749	0.753948	1.05.2017	Bottom	30	29.3473	1.11174	0.227345	0.025297	0.899462	0.0943469
	26.96	0.1222	0.623608	28.28	0.159	0.703006		Surface	30	31.8045	1.9673	0.293164	0.0550316	0.91126	0.0830907
	29.91	0.2044	0.763891	30.59	0.2551	0.891194
x	27.97	0.169773	0.775873	29.3391	0.2039	0.807379
sd	1.86209	0.0442342	0.0809262	1.5825	0.0498838	0.089692
1.05.2017	28.33	0.1939	0.852782	34.52	0.3776	0.917951
	29.22	0.2092	0.838535	29.64	0.2561	0.983501
	30.14	0.26	0.949606	31.33	0.2778	0.90334
	28.43	0.2266	0.986119	33.52	0.3545	0.941248
	31.18	0.2466	0.813513	30.41	0.2873	1.02161
	29.4	0.195	0.767348	32.45	0.2983	0.87299
	30.84	0.2633	0.897651	35.61	0.3755	0.831561
	28.12	0.204	0.917454	30.25	0.2666	0.963128
	28	0.2281	1.03909	30.57	0.2709	0.94825
	30.22	0.2222	0.80512	31.31	0.26	0.847079
	28.94	0.2519	1.03928	30.24	0.2002	0.723967
x	29.3473	0.227345	0.899462	31.8045	0.293164	0.91126
sd	1.11174	0.025297	0.0943469	1.9673	0.0550316	0.0830907

## Sheet: Lenght and mass
		l (mm)	m (g)	fulton						l (mm)		m (g)		fulton
bottom	Chojnówka 1	76.42	6	1.34441					n	X	SD	X	SD	X	SD
bottom	Chojnówka 2	101.15	13.3	1.28515			Chojnówka	bottom	45	86.9711	10.4098	6.9425	1.83177	1.06004	0.186398
bottom	Chojnówka 3	91.4	11.1	1.45373				surface	39	77.7118	6.49041	5.47148	1.27692	1.15102	0.123452
bottom	Chojnówka 4	78.79	6.1	1.24714			Trawna	bottom	30	103.076	17.0013	12.5882	5.25194	1.09238	0.149573
bottom	Chojnówka 5	70.1	4.57683	1.32865				surface	44	101.311	9.68533	11.5406	3.08939	1.10836	0.149461
bottom	Chojnówka 6	98.7	7.72809	0.80375
bottom	Chojnówka 7	91.2	9.0036	1.18695								Chojnówka
bottom	Chojnówka 8	80.71	6.97779	1.3272				l (mm)	m (g)	fulton
bottom	Chojnówka 9	80.1	6.30252	1.22636		bottom	Chojnówka 1	76.42	6	1.34441
bottom	Chojnówka 10	81.13	5.70228	1.06784		bottom	Chojnówka 2	101.15	13.3	1.28515
bottom	Chojnówka 11	93.5	7.72809	0.945447		bottom	Chojnówka 3	91.4	11.1	1.45373
bottom	Chojnówka 12	91.4	7.65306	1.0023		bottom	Chojnówka 4	78.79	6.1	1.24714
bottom	Chojnówka 13	83.09	6.30252	1.09867		bottom	Chojnówka 5	70.1	4.57683	1.32865
bottom	Chojnówka 14	77.16	5.10204	1.11062		bottom	Chojnówka 6	98.7	7.72809	0.80375
bottom	Chojnówka 15	98.91	6.90276	0.713349		bottom	Chojnówka 7	91.2	9.0036	1.18695
bottom	Chojnówka 16	94.14	8.2533	0.989248		bottom	Chojnówka 8	80.71	6.97779	1.3272
bottom	Chojnówka 17	83.21	6.97779	1.21113		bottom	Chojnówka 9	80.1	6.30252	1.22636
bottom	Chojnówka 18	125.14	11.3295	0.578127		bottom	Chojnówka 10	81.13	5.70228	1.06784
bottom	Chojnówka 19	87.32	6.15246	0.924076		bottom	Chojnówka 11	93.5	7.72809	0.945447
bottom	Chojnówka 20	100.3	8.17827	0.810511		bottom	Chojnówka 12	91.4	7.65306	1.0023
bottom	Chojnówka 21	89.4	6.52761	0.91357		bottom	Chojnówka 13	83.09	6.30252	1.09867		Trawna
bottom	Chojnówka 22	70.23	3.95198	1.1409		bottom	Chojnówka 14	77.16	5.10204	1.11062
bottom	Chojnówka 23	69.99	3.2521	0.948541		bottom	Chojnówka 15	98.91	6.90276	0.713349
bottom	Chojnówka 24	88.71	6.37755	0.913558		bottom	Chojnówka 16	94.14	8.2533	0.989248
bottom	Chojnówka 25	99.82	8.47839	0.852434		bottom	Chojnówka 17	83.21	6.97779	1.21113
bottom	Chojnówka 26	84.53	6.0024	0.993785		bottom	Chojnówka 18	125.14	11.3295	0.578127
bottom	Chojnówka 27	79.61	5.85234	1.15992		bottom	Chojnówka 19	87.32	6.15246	0.924076
bottom	Chojnówka 28	72.72	5.17707	1.34624		bottom	Chojnówka 20	100.3	8.17827	0.810511
bottom	Chojnówka 29	90.14	6.67767	0.911743		bottom	Chojnówka 21	89.4	6.52761	0.91357
bottom	Chojnówka 30	94.57	8.10324	0.958073		bottom	Chojnówka 22	70.23	3.95198	1.1409
bottom	Chojnówka 31	98.36	7.42797	0.780575		bottom	Chojnówka 23	69.99	3.2521	0.948541
bottom	Chojnówka 32	85.22	6.0024	0.969841		bottom	Chojnówka 24	88.71	6.37755	0.913558
bottom	Chojnówka 33	77.6	5.85234	1.2524		bottom	Chojnówka 25	99.82	8.47839	0.852434
bottom	Chojnówka 34	91.2	8.02821	1.05836		bottom	Chojnówka 26	84.53	6.0024	0.993785
bottom	Chojnówka 35	83.28	6.60264	1.14313		bottom	Chojnówka 27	79.61	5.85234	1.15992
bottom	Chojnówka 36	81.11	6.37755	1.19517		bottom	Chojnówka 28	72.72	5.17707	1.34624
bottom	Chojnówka 37	83.89	5.92737	1.00399		bottom	Chojnówka 29	90.14	6.67767	0.911743
bottom	Chojnówka 38	92	7.57803	0.973179		bottom	Chojnówka 30	94.57	8.10324	0.958073
bottom	Chojnówka 39	92.14	7.42797	0.949567		bottom	Chojnówka 31	98.36	7.42797	0.780575
bottom	Chojnówka 40	78.9	5.40216	1.09986		bottom	Chojnówka 32	85.22	6.0024	0.969841
bottom	Chojnówka 41	81.31	6.60264	1.22825		bottom	Chojnówka 33	77.6	5.85234	1.2524
bottom	Chojnówka 42	95.14	7.87815	0.914818		bottom	Chojnówka 34	91.2	8.02821	1.05836
bottom	Chojnówka 43	93.21	8.47839	1.04695		bottom	Chojnówka 35	83.28	6.60264	1.14313
bottom	Chojnówka 44	81.53	6.05282	1.11688		bottom	Chojnówka 36	81.11	6.37755	1.19517
bottom	Chojnówka 45	75.22	5.0024	1.17538		bottom	Chojnówka 37	83.89	5.92737	1.00399
	mean	86.9711	6.9425	1.06004		bottom	Chojnówka 38	92	7.57803	0.973179
	SD	10.4098	1.83177	0.186398		bottom	Chojnówka 39	92.14	7.42797	0.949567
						bottom	Chojnówka 40	78.9	5.40216	1.09986
surface	Chojnówka 46	82.28	6.60264	1.18532		bottom	Chojnówka 41	81.31	6.60264	1.22825
surface	Chojnówka 47	88.22	7.80312	1.13649		bottom	Chojnówka 42	95.14	7.87815	0.914818
surface	Chojnówka 48	76.3	4.27671	0.9628		bottom	Chojnówka 43	93.21	8.47839	1.04695
surface	Chojnówka 49	67.86	3.67647	1.17649		bottom	Chojnówka 44	81.53	6.05282	1.11688
surface	Chojnówka 50	85.11	6.52761	1.0588		bottom	Chojnówka 45	75.22	5.0024	1.17538
surface	Chojnówka 51	80.76	7.12785	1.35322		Surface	Chojnówka 46	82.28	6.60264	1.18532
surface	Chojnówka 52	80.12	4.5018	0.875313		Surface	Chojnówka 47	88.22	7.80312	1.13649
surface	Chojnówka 53	71.82	4.15246	1.12091		Surface	Chojnówka 48	76.3	4.27671	0.9628
surface	Chojnówka 54	83.44	6.82773	1.17531		Surface	Chojnówka 49	67.86	3.67647	1.17649
surface	Chojnówka 55	87.12	6.7527	1.02123		Surface	Chojnówka 50	85.11	6.52761	1.0588
surface	Chojnówka 56	80.62	7.42797	1.41756		Surface	Chojnówka 51	80.76	7.12785	1.35322
surface	Chojnówka 57	63	2.7515	1.10039		Surface	Chojnówka 52	80.12	4.5018	0.875313
surface	Chojnówka 58	67.1	3.42677	1.13427		Surface	Chojnówka 53	71.82	4.15246	1.12091
surface	Chojnówka 59	75.88	5.2521	1.20213		Surface	Chojnówka 54	83.44	6.82773	1.17531
surface	Chojnówka 60	75.23	4.95198	1.16307		Surface	Chojnówka 55	87.12	6.7527	1.02123
surface	Chojnówka 61	70.91	4.5018	1.26259		Surface	Chojnówka 56	80.62	7.42797	1.41756
surface	Chojnówka 62	73.62	5.32713	1.33508		Surface	Chojnówka 57	63	2.7515	1.10039
surface	Chojnówka 63	79.72	6.15246	1.21436		Surface	Chojnówka 58	67.1	3.42677	1.13427
surface	Chojnówka 64	79.16	5.85234	1.17981		Surface	Chojnówka 59	75.88	5.2521	1.20213
surface	Chojnówka 65	72.55	4.95198	1.29678		Surface	Chojnówka 60	75.23	4.95198	1.16307
surface	Chojnówka 66	86.48	6.67767	1.03247		Surface	Chojnówka 61	70.91	4.5018	1.26259
surface	Chojnówka 67	83.08	7.503	1.30842		Surface	Chojnówka 62	73.62	5.32713	1.33508
surface	Chojnówka 68	70.31	4.05162	1.16567		Surface	Chojnówka 63	79.72	6.15246	1.21436
surface	Chojnówka 69	77.53	5.15246	1.10562		Surface	Chojnówka 64	79.16	5.85234	1.17981
surface	Chojnówka 70	82.13	6.07743	1.09702		Surface	Chojnówka 65	72.55	4.95198	1.29678
surface	Chojnówka 71	85.01	6.30252	1.0259		Surface	Chojnówka 66	86.48	6.67767	1.03247
surface	Chojnówka 72	81.1	7.12785	1.33628		Surface	Chojnówka 67	83.08	7.503	1.30842
surface	Chojnówka 73	67.91	3.35174	1.07021		Surface	Chojnówka 68	70.31	4.05162	1.16567
surface	Chojnówka 74	80.17	5.17707	1.00473		Surface	Chojnówka 69	77.53	5.15246	1.10562
surface	Chojnówka 75	76	5.47719	1.24772		Surface	Chojnówka 70	82.13	6.07743	1.09702
surface	Chojnówka 76	76.99	5.02701	1.10156		Surface	Chojnówka 71	85.01	6.30252	1.0259
surface	Chojnówka 77	70.91	4.42677	1.24155		Surface	Chojnówka 72	81.1	7.12785	1.33628
surface	Chojnówka 78	73.62	5.17707	1.29747		Surface	Chojnówka 73	67.91	3.35174	1.07021
surface	Chojnówka 79	79.72	5.85234	1.15512		Surface	Chojnówka 74	80.17	5.17707	1.00473
surface	Chojnówka 80	79.16	5.77731	1.16468		Surface	Chojnówka 75	76	5.47719	1.24772
surface	Chojnówka 81	67.86	3.67647	1.17649		Surface	Chojnówka 76	76.99	5.02701	1.10156
surface	Chojnówka 82	87.44	6.67767	0.998837		Surface	Chojnówka 77	70.91	4.42677	1.24155
surface	Chojnówka 83	87.22	6.07743	0.91595		Surface	Chojnówka 78	73.62	5.17707	1.29747
surface	Chojnówka 84	77.3	4.95198	1.07211		Surface	Chojnówka 79	79.72	5.85234	1.15512
	mean	77.7118	5.47148	1.15102		Surface	Chojnówka 80	79.16	5.77731	1.16468
	SD	6.49041	1.27692	0.123452		Surface	Chojnówka 81	67.86	3.67647	1.17649
						Surface	Chojnówka 82	87.44	6.67767	0.998837
		l (mm)	m (g)	fulton		Surface	Chojnówka 83	87.22	6.07743	0.91595
bottom	Trawna 1	118.87	17.7071	1.05422		Surface	Chojnówka 84	77.3	4.95198	1.07211
bottom	Trawna 2	125.76	20.6333	1.03739
bottom	Trawna 3	112.95	15.6062	1.08303		group		l (mm)	m (g)	fulton
bottom	Trawna 4	83.17	5.85234	1.01725		bottom	Trawna 1	118.87	17.7071	1.05422
bottom	Trawna 5	89.43	6.97779	0.975592		bottom	Trawna 2	125.76	20.6333	1.03739
bottom	Trawna 6	103.12	10.8043	0.985301		bottom	Trawna 3	112.95	15.6062	1.08303
bottom	Trawna 7	112.11	14.4808	1.02768		bottom	Trawna 4	83.17	5.85234	1.01725
bottom	Trawna 8	71.37	4.40216	1.21093		bottom	Trawna 5	89.43	6.97779	0.975592
bottom	Trawna 9	84.12	7.57803	1.27309		bottom	Trawna 6	103.12	10.8043	0.985301
bottom	Trawna 10	100.25	13.8806	1.3777		bottom	Trawna 7	112.11	14.4808	1.02768
bottom	Trawna 11	91.7	8.32833	1.08007		bottom	Trawna 8	71.37	4.40216	1.21093
bottom	Trawna 12	88.4	6.7527	0.977509		bottom	Trawna 9	84.12	7.57803	1.27309
bottom	Trawna 13	117	18.904	1.18031		bottom	Trawna 10	100.25	13.8806	1.3777
bottom	Trawna 14	105.47	11.5546	0.984847		bottom	Trawna 11	91.7	8.32833	1.08007
bottom	Trawna 15	93.4	8.62845	1.05899		bottom	Trawna 12	88.4	6.7527	0.977509
bottom	Trawna 16	118.91	16.1315	0.959441		bottom	Trawna 13	117	18.904	1.18031
bottom	Trawna 17	119.73	15.8313	0.922377		bottom	Trawna 14	105.47	11.5546	0.984847
bottom	Trawna 18	93.81	11.0294	1.336		bottom	Trawna 15	93.4	8.62845	1.05899
bottom	Trawna 19	100.41	15.2311	1.50453		bottom	Trawna 16	118.91	16.1315	0.959441
bottom	Trawna 20	97.23	9.37875	1.02034		bottom	Trawna 17	119.73	15.8313	0.922377
bottom	Trawna 21	124.72	20.8325	1.07383		bottom	Trawna 18	93.81	11.0294	1.336
bottom	Trawna 22	63.41	3.10204	1.21667		bottom	Trawna 19	100.41	15.2311	1.50453
bottom	Trawna 23	122.52	19.7329	1.07293		bottom	Trawna 20	97.23	9.37875	1.02034
bottom	Trawna 24	126.05	22.557	1.1263		bottom	Trawna 21	124.72	20.8325	1.07383
bottom	Trawna 25	101.22	12.3812	1.19388		bottom	Trawna 22	63.41	3.10204	1.21667
bottom	Trawna 26	94.5	10.054	1.19136		bottom	Trawna 23	122.52	19.7329	1.07293
bottom	Trawna 27	121.17	15.6813	0.881447		bottom	Trawna 24	126.05	22.557	1.1263
bottom	Trawna 28	117.91	14.0306	0.855903		bottom	Trawna 25	101.22	12.3812	1.19388
bottom	Trawna 29	80.36	6.0024	1.15666		bottom	Trawna 26	94.5	10.054	1.19136
bottom	Trawna 30	113.21	13.5804	0.935964		bottom	Trawna 27	121.17	15.6813	0.881447
	mean	103.076	12.5882	1.09238		bottom	Trawna 28	117.91	14.0306	0.855903
	SD	17.0013	5.25194	0.149573		bottom	Trawna 29	80.36	6.0024	1.15666
						bottom	Trawna 30	113.21	13.5804	0.935964
surface	Trawna 31	110.37	13.8794	1.03232		surface	Trawna 31	110.37	13.8794	1.03232
surface	Trawna 32	101.91	15.4034	1.45534		surface	Trawna 32	101.91	15.4034	1.45534
surface	Trawna 33	93.48	8.77851	1.07464		surface	Trawna 33	93.48	8.77851	1.07464
surface	Trawna 34	96.15	9.7539	1.09731		surface	Trawna 34	96.15	9.7539	1.09731
surface	Trawna 35	117.6	18.5	1.30937		surface	Trawna 35	117.6	18.5	1.30937
surface	Trawna 36	98.9	10.6543	1.10137		surface	Trawna 36	98.9	10.6543	1.10137
surface	Trawna 37	107.47	14.1807	1.14244		surface	Trawna 37	107.47	14.1807	1.14244
surface	Trawna 38	101.51	12.1549	1.16205		surface	Trawna 38	101.51	12.1549	1.16205
surface	Trawna 39	80.03	6.45258	1.25885		surface	Trawna 39	80.03	6.45258	1.25885
surface	Trawna 40	90.49	8.10324	1.0936		surface	Trawna 40	90.49	8.10324	1.0936
surface	Trawna 41	99.8	10.054	1.01146		surface	Trawna 41	99.8	10.054	1.01146
surface	Trawna 42	108.72	14.4808	1.12684		surface	Trawna 42	108.72	14.4808	1.12684
surface	Trawna 43	90.71	7.80312	1.04545		surface	Trawna 43	90.71	7.80312	1.04545
surface	Trawna 44	88.23	6.97779	1.01594		surface	Trawna 44	88.23	6.97779	1.01594
surface	Trawna 45	95.64	11.4046	1.30365		surface	Trawna 45	95.64	11.4046	1.30365
surface	Trawna 46	110.14	14.931	1.11751		surface	Trawna 46	110.14	14.931	1.11751
surface	Trawna 47	90.76	7.42797	0.993543		surface	Trawna 47	90.76	7.42797	0.993543
surface	Trawna 48	106.3	8.77851	0.730838		surface	Trawna 48	106.3	8.77851	0.730838
surface	Trawna 49	100.2	10.054	0.999394		surface	Trawna 49	100.2	10.054	0.999394
surface	Trawna 50	98.38	12.3025	1.29203		surface	Trawna 50	98.38	12.3025	1.29203
surface	Trawna 51	99.39	8.2533	0.84062		surface	Trawna 51	99.39	8.2533	0.84062
surface	Trawna 52	118.2	16.8	1.24401		surface	Trawna 52	118.2	16.8	1.24401
surface	Trawna 53	115.6	16.6026	0.963942		surface	Trawna 53	115.6	16.6026	0.963942
surface	Trawna 54	97.63	9.22869	0.991723		surface	Trawna 54	97.63	9.22869	0.991723
surface	Trawna 55	118.43	12.5	1.02238		surface	Trawna 55	118.43	12.5	1.02238
surface	Trawna 56	99.62	10.8535	1.09782		surface	Trawna 56	99.62	10.8535	1.09782
surface	Trawna 57	113.14	14.2557	0.984329		surface	Trawna 57	113.14	14.2557	0.984329
surface	Trawna 58	101.37	13.2053	1.26771		surface	Trawna 58	101.37	13.2053	1.26771
surface	Trawna 59	103.87	11.7298	1.02049		surface	Trawna 59	103.87	11.7298	1.02049
surface	Trawna 60	110.6	11.6	1.0491		surface	Trawna 60	110.6	11.6	1.0491
surface	Trawna 61	100.71	13.9556	1.36625		surface	Trawna 61	100.71	13.9556	1.36625
surface	Trawna 62	92.11	8.2533	1.05611		surface	Trawna 62	92.11	8.2533	1.05611
surface	Trawna 63	99.34	7.87815	0.803622		surface	Trawna 63	99.34	7.87815	0.803622
surface	Trawna 64	115.15	15.081	0.987732		surface	Trawna 64	115.15	15.081	0.987732
surface	Trawna 65	91.23	9.5042	1.25171		surface	Trawna 65	91.23	9.5042	1.25171
surface	Trawna 66	86.13	7.05282	1.10382		surface	Trawna 66	86.13	7.05282	1.10382
surface	Trawna 67	102.33	13.8806	1.29538		surface	Trawna 67	102.33	13.8806	1.29538
surface	Trawna 68	108	14.2	1.22478		surface	Trawna 68	108	14.2	1.22478
surface	Trawna 69	90.3	8.85354	1.20241		surface	Trawna 69	90.3	8.85354	1.20241
surface	Trawna 70	103.91	11.9298	1.06331		surface	Trawna 70	103.91	11.9298	1.06331
surface	Trawna 71	91.47	9.60384	1.2549		surface	Trawna 71	91.47	9.60384	1.2549
surface	Trawna 72	114.52	15.4562	1.0291		surface	Trawna 72	114.52	15.4562	1.0291
surface	Trawna 73	119.47	14.9298	1.01215		surface	Trawna 73	119.47	14.9298	1.01215
surface	Trawna 74	92.65	10.1044	1.2705		surface	Trawna 74	92.65	10.1044	1.2705
	mean	101.311	11.5406	1.10836
	SD	9.68533	3.08939	0.149461

## Sheet: Food
	numebr of fish	Hydrobiidae	Asellus aquaticus	Gammarus sp.	Baetidae larva	Nemouridae larva	Heteroptera juv.	Vellidae	Helodidae larva	Limnephilidae larva	Polycentropodidae larva	Chironomidae larva	Chironomidae pupa	Ptychopteridae larva	Simuliidae larva	Tabanidae larva	Hydracarina	non aquatic organisms		Araneae	Julus sp.	Forficula auricularis	Formicidae	Diptera imago
bottom	Chojnówka 1	0	1	1	2	44	0	0	3	0	0	17	1	0	0	0	0	0
bottom	Chojnówka 2	1	3	1	0	11	1	0	36	0	0	5	0	0	0	0	1	0
bottom	Chojnówka 3	0	0	18	0	0	0	0	0	0	1	7	0	1	0	0	0	0
bottom	Chojnówka 4	0	0	5	2	11	0	0	6	0	1	0	0	0	0	0	0	0
bottom	Chojnówka 5	0	0	2	1	30	0	0	4	0	0	23	0	1	0	0	0	1					1
bottom	Chojnówka 6	0	0	7	0	1	0	0	8	0	0	16	0	0	0	0	0	0
bottom	Chojnówka 7	0	1	12	1	2	0	0	1	0	1	3	0	1	0	1	0	0
bottom	Chojnówka 8	0	2	14	0	15	0	0	5	1	0	12	2	0	0	0	0	0
bottom	Chojnówka 9	0	0	0	6	17	0	0	0	0	0	26	0	0	0	0	1	1						1
bottom	Chojnówka 10	0	0	7	1	16	2	0	19	0	0	2	0	0	0	0	0	0
bottom	Chojnówka 11	0	0	1	0	2	0	0	0	0	0	8	0	0	0	0	2	1		1
bottom	Chojnówka 12	0	2	4	2	9	0	0	11	1	1	22	0	0	0	0	0	0
bottom	Chojnówka 13	0	2	8	0	0	0	1	5	0	0	12	1	1	0	0	0	0
bottom	Chojnówka 14	0	1	0	1	14	0	0	20	1	0	8	0	2	0	1	0	1						1
bottom	Chojnówka 15	0	0	20	0	12	0	0	0	0	0	0	0	0	0	0	0	0
bottom	Chojnówka 16	0	1	1	0	0	0	0	0	0	1	12	0	0	0	0	1	0
bottom	Chojnówka 17	0	1	13	2	12	0	0	7	0	0	4	0	0	0	1	0	0
bottom	Chojnówka 18	0	3	1	0	0	0	1	0	1	0	15	0	0	0	0	0	0
bottom	Chojnówka 19	0	0	7	8	3	0	0	0	0	2	4	0	0	0	0	0	0
bottom	Chojnówka 20	0	1	2	11	5	1	0	4	0	0	11	0	0	0	1	0	0
bottom	Chojnówka 21	0	0	20	0	4	0	0	3	0	1	10	0	0	0	0	1	0
bottom	Chojnówka 22	0	0	14	5	20	0	0	14	0	2	11	0	1	0	0	0	1		1
bottom	Chojnówka 23	0	2	13	0	2	0	0	2	0	4	10	0	0	0	0	1	0
bottom	Chojnówka 24	0	0	9	0	7	0	0	0	1	0	0	0	0	0	0	0	0
bottom	Chojnówka 25	0	0	0	8	14	0	0	5	0	2	28	0	0	0	0	0	0
bottom	Chojnówka 26	0	1	17	0	3	0	0	14	0	0	22	0	0	0	0	0	1					1
bottom	Chojnówka 27	0	4	18	2	12	0	0	14	0	0	36	0	0	0	1	0	0
bottom	Chojnówka 28	0	0	30	0	10	0	0	0	0	1	17	0	0	0	0	0	0
bottom	Chojnówka 29	0	0	4	0	27	0	0	1	0	0	9	0	0	0	0	0	1						1
bottom	Chojnówka 30	0	2	4	0	0	0	0	16	0	0	20	0	0	0	0	1	0
	X	0.0333333	0.9	8.43333	1.73333	10.1	0.133333	0.0666667	6.6	0.166667	0.566667	12.3333	0.133333	0.233333	0	0.166667	0.266667	0.233333
	SD	0.182574	1.12495	7.7801	2.89986	10.2431	0.434172	0.253708	8.29458	0.379049	0.935261	9.00319	0.434172	0.504007	0	0.379049	0.52083	0.430183
surface	Chojnówka 31	0	0	4	2	4	0	0	3	1	0	2	0	0	0	0	0	0
surface	Chojnówka 32	0	0	9	0	2	0	0	0	0	1	7	0	0	0	0	0	0
surface	Chojnówka 33	0	0	5	0	0	0	0	17	0	0	0	0	0	0	0	0	0
surface	Chojnówka 34	0	0	0	0	0	0	0	5	0	1	6	0	0	0	0	0	0
surface	Chojnówka 35	0	0	5	0	4	0	0	9	0	0	8	0	0	0	0	0	0
surface	Chojnówka 36	0	0	20	0	4	0	0	3	0	1	4	0	0	0	0	0	0
surface	Chojnówka 37	0	0	0	6	3	0	0	6	0	0	0	0	0	0	0	0	0
surface	Chojnówka 38	0	0	7	11	0	0	0	6	0	0	2	0	0	0	0	0	0
surface	Chojnówka 39	0	1	7	0	8	0	0	0	0	0	4	0	0	0	0	0	0
surface	Chojnówka 40	0	0	4	1	7	0	0	2	0	1	12	0	0	0	1	0	0
surface	Chojnówka 41	0	0	14	0	0	0	0	22	0	0	0	0	0	0	0	0	0
surface	Chojnówka 42	0	0	7	0	0	0	0	10	0	0	3	0	0	0	0	0	0
surface	Chojnówka 43	0	2	3	0	2	0	0	8	0	0	6	0	0	0	0	0	0
surface	Chojnówka 44	0	0	10	0	4	0	0	0	0	6	12	0	0	0	0	0	0
surface	Chojnówka 45	0	0	3	0	0	0	0	13	0	0	2	0	0	0	0	0	0
surface	Chojnówka 46	0	0	10	0	0	0	0	0	0	0	8	0	0	0	0	1	0
surface	Chojnówka 47	0	0	4	0	0	0	0	0	0	0	0	0	0	0	0	0	0
surface	Chojnówka 48	0	0	11	0	2	0	0	0	0	0	12	0	0	0	0	0	0
surface	Chojnówka 49	0	0	7	2	0	0	0	15	0	0	0	0	0	0	0	0	0
surface	Chojnówka 50	0	0	15	0	0	0	0	3	0	0	11	0	0	0	0	0	0
surface	Chojnówka 51	0	0	0	0	20	0	0	0	0	0	0	0	0	0	0	0	0
surface	Chojnówka 52	0	0	10	1	0	0	0	1	0	0	3	0	0	0	0	0	0
surface	Chojnówka 53	0	0	14	0	0	0	0	10	0	0	0	0	0	0	0	0	0
surface	Chojnówka 54	0	0	5	0	0	0	0	7	0	3	12	0	0	0	0	0	0
surface	Chojnówka 55	0	0	6	0	6	0	0	0	0	2	6	0	0	0	0	0	0
surface	Chojnówka 56	0	0	3	0	4	0	0	1	0	0	4	0	0	0	0	0	0
surface	Chojnówka 57	0	0	16	0	0	0	0	13	0	0	0	0	0	0	1	1	0
surface	Chojnówka 58	0	0	0	0	7	0	0	3	0	0	9	0	0	0	0	0	0
surface	Chojnówka 59	0	0	0	0	0	0	0	0	0	0	14	0	0	0	0	0	0
surface	Chojnówka 60	0	0	10	0	4	9	0	0	0	1	2	0	0	0	0	0	0
	X	0	0.1	6.96667	0.766667	2.7	0.3	0	5.23333	0.0333333	0.533333	4.96667	0	0	0	0.0666667	0.0666667	0
	SD	0	0.402578	5.25543	2.26949	4.13688	1.64317	0	6.00967	0.182574	1.25212	4.55225	0	0	0	0.253708	0.253708	0
bottom	Trawna 1	0	0	34	0	0	0	0	0	0	0	6	0	0	0	0	0	1		1
bottom	Trawna 2	0	0	3	0	0	0	0	0	0	0	4	0	0	0	0	0	0
bottom	Trawna 3	0	0	5	5	1	0	0	0	0	0	0	0	1	0	0	0	6			1	5
bottom	Trawna 4	0	0	2	0	0	0	0	0	0	0	3	0	0	0	0	0	0
bottom	Trawna 5	0	0	5	0	3	0	0	0	1	0	0	0	0	0	0	0	0
bottom	Trawna 6	0	0	18	1	1	0	0	0	0	0	8	0	0	0	0	0	0
bottom	Trawna 7	0	0	13	0	0	0	0	0	0	0	19	0	0	0	0	0	0
bottom	Trawna 8	0	0	20	7	0	0	0	0	2	0	4	0	0	0	0	0	0
bottom	Trawna 9	0	0	4	1	1	0	0	0	0	0	10	0	0	0	0	0	0
bottom	Trawna 10	0	0	12	0	8	0	0	0	0	0	3	0	0	1	0	0	1					1
bottom	Trawna 11	0	0	5	0	0	0	0	0	0	0	21	0	0	0	0	0	0
bottom	Trawna 12	0	0	9	0	2	0	0	0	0	0	5	0	0	0	0	0	0
bottom	Trawna 13	0	0	11	0	6	0	0	0	0	0	8	0	0	0	0	0	2		2
bottom	Trawna 14	0	0	12	2	0	0	0	0	0	0	9	0	0	0	0	0	0
bottom	Trawna 15	0	0	1	0	4	0	0	0	0	0	14	0	0	0	0	0	0
bottom	Trawna 16	0	0	0	0	0	0	0	0	0	0	10	0	0	0	0	0	0
bottom	Trawna 17	0	0	4	0	1	0	0	0	0	0	4	0	0	0	0	1	0
bottom	Trawna 18	0	0	10	0	2	0	0	0	0	0	12	0	0	0	0	0	0
bottom	Trawna 19	0	0	16	11	7	0	0	0	1	0	7	0	1	0	0	0	1						1
bottom	Trawna 20	0	0	0	0	0	0	0	0	0	0	0	0	0	0	0	0	0
bottom	Trawna 21	0	0	9	0	1	0	0	0	0	0	14	0	0	0	0	0	0
bottom	Trawna 22	0	0	13	1	2	0	0	0	1	0	0	0	0	0	0	1	0
bottom	Trawna 23	0	0	5	0	0	0	0	0	0	0	0	0	0	1	0	0	0
bottom	Trawna 24	0	0	8	5	0	0	0	0	0	0	11	0	0	0	0	0	1						1
bottom	Trawna 25	0	0	3	4	0	0	0	0	0	0	0	0	1	0	0	0	0
bottom	Trawna 26	0	0	8	0	5	0	0	0	0	0	2	0	0	0	0	1	0
bottom	Trawna 27	0	0	2	0	0	0	0	0	0	0	9	0	0	0	0	0	0
bottom	Trawna 28	0	0	0	0	0	0	0	0	0	0	8	0	0	0	0	0	0
bottom	Trawna 29	0	0	10	0	2	0	0	0	0	0	11	0	0	0	0	1	2				2
bottom	Trawna 30	0	0	2	0	0	0	0	0	0	0	0	0	0	0	0	0	0
	X	0	0	8.13333	1.23333	1.53333	0	0	0	0.166667	0	6.73333	0	0.1	0.0666667	0	0.133333	0.466667
	SD	0	0	7.31429	2.60878	2.27025	0	0	0	0.461133	0	5.73515	0	0.305129	0.253708	0	0.345746	1.19578
surface	Trawna 31	0	0	9	1	3	0	0	0	0	0	3	0	0	0	0	0	0
surface	Trawna 32	0	0	14	0	7	0	0	0	0	1	12	0	0	0	0	0	0
surface	Trawna 33	0	0	4	0	4	0	0	0	0	0	15	0	0	0	0	0	0
surface	Trawna 34	0	0	8	0	0	0	0	0	0	0	23	0	0	0	0	0	0
surface	Trawna 35	0	0	11	0	0	0	0	0	0	0	10	0	0	0	0	0	0
surface	Trawna 36	0	0	12	0	4	0	0	0	0	0	5	0	0	0	0	0	1						1
surface	Trawna 37	0	0	4	7	1	0	0	0	0	0	7	0	0	0	0	0	0
surface	Trawna 38	0	0	9	0	0	0	0	0	0	0	12	0	0	0	0	0	0
surface	Trawna 39	0	0	14	0	3	0	0	0	1	0	11	0	0	0	0	0	0
surface	Trawna 40	0	0	1	2	4	0	0	0	0	0	4	0	0	0	0	0	0
surface	Trawna 41	0	0	7	2	0	0	0	0	0	0	3	0	0	0	0	0	0
surface	Trawna 42	0	0	8	0	0	0	0	0	0	0	0	0	0	0	0	0	0
surface	Trawna 43	0	0	6	0	0	0	0	0	0	0	12	0	0	0	0	0	0
surface	Trawna 44	0	0	5	0	4	0	0	0	0	1	3	0	0	0	0	0	0
surface	Trawna 45	0	0	14	4	2	0	0	0	0	0	2	0	0	0	0	0	0
surface	Trawna 46	0	0	9	3	0	0	0	0	0	0	6	0	0	0	0	1	0
surface	Trawna 47	0	0	1	0	1	0	0	0	0	0	11	0	0	0	0	0	0
surface	Trawna 48	0	0	1	0	0	0	0	0	0	0	6	0	0	0	0	0	0
surface	Trawna 49	0	0	7	0	2	0	0	0	0	0	10	0	0	0	0	0	0
surface	Trawna 50	0	0	16	0	3	0	0	0	0	0	5	0	0	0	0	0	0
surface	Trawna 51	0	0	2	7	1	0	0	0	0	0	8	0	0	0	0	0	0
surface	Trawna 52	0	0	14	0	0	0	0	0	1	0	11	0	0	0	0	0	0
surface	Trawna 53	0	0	9	0	0	0	0	0	0	0	3	0	0	0	0	0	0
surface	Trawna 54	0	0	12	1	0	0	0	0	0	0	0	0	0	0	0	0	0
surface	Trawna 55	0	0	10	0	0	0	0	0	0	0	11	0	0	0	0	0	0
surface	Trawna 56	0	0	9	4	0	0	0	0	0	0	7	0	0	0	0	0	0
surface	Trawna 57	0	0	6	0	5	0	0	0	0	0	12	0	0	0	0	0	0
surface	Trawna 58	0	0	3	0	0	0	0	0	0	0	16	0	0	0	0	0	0
surface	Trawna 59	0	0	14	0	2	0	0	0	0	0	2	0	0	0	0	0	0
surface	Trawna 60	0	0	19	0	0	0	0	0	1	0	7	0	1	0	0	0	0
	X	0	0	8.6	1.03333	1.53333	0	0	0	0.1	0.0666667	7.9	0	0.0333333	0	0	0.0333333	0.0333333
	SD	0	0	4.78215	2.00832	1.94286	0	0	0	0.305129	0.253708	5.22164	0	0.182574	0	0	0.182574	0.182574

## Sheet: food statistic
group	nr of fish	Hydrobiidae	Asellus aquaticus	Gammarus sp.	Baetidae larva	Nemouridae larva	Heteroptera juv.	Vellidae	Helodidae larva	Limnephilidae larva	Polycentropodidae larva	Chironomidae larva	Chironomidae pupa	Ptychopteridae larva	Simuliidae larva	Tabanidae larva	Hydracarina	non aquatic organisms
bottom	Chojnówka 1	0	1	1	2	44	0	0	3	0	0	17	1	0	0	0	0	0
bottom	Chojnówka 2	1	3	1	0	11	1	0	36	0	0	5	0	0	0	0	1	0
bottom	Chojnówka 3	0	0	18	0	0	0	0	0	0	1	7	0	1	0	0	0	0
bottom	Chojnówka 4	0	0	5	2	11	0	0	6	0	1	0	0	0	0	0	0	0
bottom	Chojnówka 5	0	0	2	1	30	0	0	4	0	0	23	0	1	0	0	0	1
bottom	Chojnówka 6	0	0	7	0	1	0	0	8	0	0	16	0	0	0	0	0	0
bottom	Chojnówka 7	0	1	12	1	2	0	0	1	0	1	3	0	1	0	1	0	0
bottom	Chojnówka 8	0	2	14	0	15	0	0	5	1	0	12	2	0	0	0	0	0
bottom	Chojnówka 9	0	0	0	6	17	0	0	0	0	0	26	0	0	0	0	1	1
bottom	Chojnówka 10	0	0	7	1	16	2	0	19	0	0	2	0	0	0	0	0	0
bottom	Chojnówka 11	0	0	1	0	2	0	0	0	0	0	8	0	0	0	0	2	1
bottom	Chojnówka 12	0	2	4	2	9	0	0	11	1	1	22	0	0	0	0	0	0
bottom	Chojnówka 13	0	2	8	0	0	0	1	5	0	0	12	1	1	0	0	0	0
bottom	Chojnówka 14	0	1	0	1	14	0	0	20	1	0	8	0	2	0	1	0	1
bottom	Chojnówka 15	0	0	20	0	12	0	0	0	0	0	0	0	0	0	0	0	0
bottom	Chojnówka 16	0	1	1	0	0	0	0	0	0	1	12	0	0	0	0	1	0
bottom	Chojnówka 17	0	1	13	2	12	0	0	7	0	0	4	0	0	0	1	0	0
bottom	Chojnówka 18	0	3	1	0	0	0	1	0	1	0	15	0	0	0	0	0	0
bottom	Chojnówka 19	0	0	7	8	3	0	0	0	0	2	4	0	0	0	0	0	0
bottom	Chojnówka 20	0	1	2	11	5	1	0	4	0	0	11	0	0	0	1	0	0
bottom	Chojnówka 21	0	0	20	0	4	0	0	3	0	1	10	0	0	0	0	1	0
bottom	Chojnówka 22	0	0	14	5	20	0	0	14	0	2	11	0	1	0	0	0	1
bottom	Chojnówka 23	0	2	13	0	2	0	0	2	0	4	10	0	0	0	0	1	0
bottom	Chojnówka 24	0	0	9	0	7	0	0	0	1	0	0	0	0	0	0	0	0
bottom	Chojnówka 25	0	0	0	8	14	0	0	5	0	2	28	0	0	0	0	0	0
bottom	Chojnówka 26	0	1	17	0	3	0	0	14	0	0	22	0	0	0	0	0	1
bottom	Chojnówka 27	0	4	18	2	12	0	0	14	0	0	36	0	0	0	1	0	0
bottom	Chojnówka 28	0	0	30	0	10	0	0	0	0	1	17	0	0	0	0	0	0
bottom	Chojnówka 29	0	0	4	0	27	0	0	1	0	0	9	0	0	0	0	0	1
bottom	Chojnówka 30	0	2	4	0	0	0	0	16	0	0	20	0	0	0	0	1	0
surface	Chojnówka 31	0	0	4	2	4	0	0	3	1	0	2	0	0	0	0	0	0
surface	Chojnówka 32	0	0	9	0	2	0	0	0	0	1	7	0	0	0	0	0	0
surface	Chojnówka 33	0	0	5	0	0	0	0	17	0	0	0	0	0	0	0	0	0
surface	Chojnówka 34	0	0	0	0	0	0	0	5	0	1	6	0	0	0	0	0	0
surface	Chojnówka 35	0	0	5	0	4	0	0	9	0	0	8	0	0	0	0	0	0
surface	Chojnówka 36	0	0	20	0	4	0	0	3	0	1	4	0	0	0	0	0	0
surface	Chojnówka 37	0	0	0	6	3	0	0	6	0	0	0	0	0	0	0	0	0
surface	Chojnówka 38	0	0	7	11	0	0	0	6	0	0	2	0	0	0	0	0	0
surface	Chojnówka 39	0	1	7	0	8	0	0	0	0	0	4	0	0	0	0	0	0
surface	Chojnówka 40	0	0	4	1	7	0	0	2	0	1	12	0	0	0	1	0	0
surface	Chojnówka 41	0	0	14	0	0	0	0	22	0	0	0	0	0	0	0	0	0
surface	Chojnówka 42	0	0	7	0	0	0	0	10	0	0	3	0	0	0	0	0	0
surface	Chojnówka 43	0	2	3	0	2	0	0	8	0	0	6	0	0	0	0	0	0
surface	Chojnówka 44	0	0	10	0	4	0	0	0	0	6	12	0	0	0	0	0	0
surface	Chojnówka 45	0	0	3	0	0	0	0	13	0	0	2	0	0	0	0	0	0
surface	Chojnówka 46	0	0	10	0	0	0	0	0	0	0	8	0	0	0	0	1	0
surface	Chojnówka 47	0	0	4	0	0	0	0	0	0	0	0	0	0	0	0	0	0
surface	Chojnówka 48	0	0	11	0	2	0	0	0	0	0	12	0	0	0	0	0	0
surface	Chojnówka 49	0	0	7	2	0	0	0	15	0	0	0	0	0	0	0	0	0
surface	Chojnówka 50	0	0	15	0	0	0	0	3	0	0	11	0	0	0	0	0	0
surface	Chojnówka 51	0	0	0	0	20	0	0	0	0	0	0	0	0	0	0	0	0
surface	Chojnówka 52	0	0	10	1	0	0	0	1	0	0	3	0	0	0	0	0	0
surface	Chojnówka 53	0	0	14	0	0	0	0	10	0	0	0	0	0	0	0	0	0
surface	Chojnówka 54	0	0	5	0	0	0	0	7	0	3	12	0	0	0	0	0	0
surface	Chojnówka 55	0	0	6	0	6	0	0	0	0	2	6	0	0	0	0	0	0
surface	Chojnówka 56	0	0	3	0	4	0	0	1	0	0	4	0	0	0	0	0	0
surface	Chojnówka 57	0	0	16	0	0	0	0	13	0	0	0	0	0	0	1	1	0
surface	Chojnówka 58	0	0	0	0	7	0	0	3	0	0	9	0	0	0	0	0	0
surface	Chojnówka 59	0	0	0	0	0	0	0	0	0	0	14	0	0	0	0	0	0
surface	Chojnówka 60	0	0	10	0	4	9	0	0	0	1	2	0	0	0	0	0	0
group	nr of fish	Hydrobiidae	Asellus aquaticus	Gammarus sp.	Baetidae larva	Nemouridae larva	Heteroptera juv.	Vellidae	Helodidae larva	Limnephilidae larva	Polycentropodidae larva	Chironomidae larva	Chironomidae pupa	Ptychopteridae larva	Simuliidae larva	Tabanidae larva	Hydracarina	non aquatic organisms
bottom	Trawna 1	0	0	34	0	0	0	0	0	0	0	6	0	0	0	0	0	1
bottom	Trawna 2	0	0	3	0	0	0	0	0	0	0	4	0	0	0	0	0	0
bottom	Trawna 3	0	0	5	5	1	0	0	0	0	0	0	0	1	0	0	0	6
bottom	Trawna 4	0	0	2	0	0	0	0	0	0	0	3	0	0	0	0	0	0
bottom	Trawna 5	0	0	5	0	3	0	0	0	1	0	0	0	0	0	0	0	0
bottom	Trawna 6	0	0	18	1	1	0	0	0	0	0	8	0	0	0	0	0	0
bottom	Trawna 7	0	0	13	0	0	0	0	0	0	0	19	0	0	0	0	0	0
bottom	Trawna 8	0	0	20	7	0	0	0	0	2	0	4	0	0	0	0	0	0
bottom	Trawna 9	0	0	4	1	1	0	0	0	0	0	10	0	0	0	0	0	0
bottom	Trawna 10	0	0	12	0	8	0	0	0	0	0	3	0	0	1	0	0	1
bottom	Trawna 11	0	0	5	0	0	0	0	0	0	0	21	0	0	0	0	0	0
bottom	Trawna 12	0	0	9	0	2	0	0	0	0	0	5	0	0	0	0	0	0
bottom	Trawna 13	0	0	11	0	6	0	0	0	0	0	8	0	0	0	0	0	2
bottom	Trawna 14	0	0	12	2	0	0	0	0	0	0	9	0	0	0	0	0	0
bottom	Trawna 15	0	0	1	0	4	0	0	0	0	0	14	0	0	0	0	0	0
bottom	Trawna 16	0	0	0	0	0	0	0	0	0	0	10	0	0	0	0	0	0
bottom	Trawna 17	0	0	4	0	1	0	0	0	0	0	4	0	0	0	0	1	0
bottom	Trawna 18	0	0	10	0	2	0	0	0	0	0	12	0	0	0	0	0	0
bottom	Trawna 19	0	0	16	11	7	0	0	0	1	0	7	0	1	0	0	0	1
bottom	Trawna 20	0	0	0	0	0	0	0	0	0	0	0	0	0	0	0	0	0
bottom	Trawna 21	0	0	9	0	1	0	0	0	0	0	14	0	0	0	0	0	0
bottom	Trawna 22	0	0	13	1	2	0	0	0	1	0	0	0	0	0	0	1	0
bottom	Trawna 23	0	0	5	0	0	0	0	0	0	0	0	0	0	1	0	0	0
bottom	Trawna 24	0	0	8	5	0	0	0	0	0	0	11	0	0	0	0	0	1
bottom	Trawna 25	0	0	3	4	0	0	0	0	0	0	0	0	1	0	0	0	0
bottom	Trawna 26	0	0	8	0	5	0	0	0	0	0	2	0	0	0	0	1	0
bottom	Trawna 27	0	0	2	0	0	0	0	0	0	0	9	0	0	0	0	0	0
bottom	Trawna 28	0	0	0	0	0	0	0	0	0	0	8	0	0	0	0	0	0
bottom	Trawna 29	0	0	10	0	2	0	0	0	0	0	11	0	0	0	0	1	2
bottom	Trawna 30	0	0	2	0	0	0	0	0	0	0	0	0	0	0	0	0	0
surface	Trawna 31	0	0	9	1	3	0	0	0	0	0	3	0	0	0	0	0	0
surface	Trawna 32	0	0	14	0	7	0	0	0	0	1	12	0	0	0	0	0	0
surface	Trawna 33	0	0	4	0	4	0	0	0	0	0	15	0	0	0	0	0	0
surface	Trawna 34	0	0	8	0	0	0	0	0	0	0	23	0	0	0	0	0	0
surface	Trawna 35	0	0	11	0	0	0	0	0	0	0	10	0	0	0	0	0	0
surface	Trawna 36	0	0	12	0	4	0	0	0	0	0	5	0	0	0	0	0	1
surface	Trawna 37	0	0	4	7	1	0	0	0	0	0	7	0	0	0	0	0	0
surface	Trawna 38	0	0	9	0	0	0	0	0	0	0	12	0	0	0	0	0	0
surface	Trawna 39	0	0	14	0	3	0	0	0	1	0	11	0	0	0	0	0	0
surface	Trawna 40	0	0	1	2	4	0	0	0	0	0	4	0	0	0	0	0	0
surface	Trawna 41	0	0	7	2	0	0	0	0	0	0	3	0	0	0	0	0	0
surface	Trawna 42	0	0	8	0	0	0	0	0	0	0	0	0	0	0	0	0	0
surface	Trawna 43	0	0	6	0	0	0	0	0	0	0	12	0	0	0	0	0	0
surface	Trawna 44	0	0	5	0	4	0	0	0	0	1	3	0	0	0	0	0	0
surface	Trawna 45	0	0	14	4	2	0	0	0	0	0	2	0	0	0	0	0	0
surface	Trawna 46	0	0	9	3	0	0	0	0	0	0	6	0	0	0	0	1	0
surface	Trawna 47	0	0	1	0	1	0	0	0	0	0	11	0	0	0	0	0	0
surface	Trawna 48	0	0	1	0	0	0	0	0	0	0	6	0	0	0	0	0	0
surface	Trawna 49	0	0	7	0	2	0	0	0	0	0	10	0	0	0	0	0	0
surface	Trawna 50	0	0	16	0	3	0	0	0	0	0	5	0	0	0	0	0	0
surface	Trawna 51	0	0	2	7	1	0	0	0	0	0	8	0	0	0	0	0	0
surface	Trawna 52	0	0	14	0	0	0	0	0	1	0	11	0	0	0	0	0	0
surface	Trawna 53	0	0	9	0	0	0	0	0	0	0	3	0	0	0	0	0	0
surface	Trawna 54	0	0	12	1	0	0	0	0	0	0	0	0	0	0	0	0	0
surface	Trawna 55	0	0	10	0	0	0	0	0	0	0	11	0	0	0	0	0	0
surface	Trawna 56	0	0	9	4	0	0	0	0	0	0	7	0	0	0	0	0	0
surface	Trawna 57	0	0	6	0	5	0	0	0	0	0	12	0	0	0	0	0	0
surface	Trawna 58	0	0	3	0	0	0	0	0	0	0	16	0	0	0	0	0	0
surface	Trawna 59	0	0	14	0	2	0	0	0	0	0	2	0	0	0	0	0	0
surface	Trawna 60	0	0	19	0	0	0	0	0	1	0	7	0	1	0	0	0	0

## Sheet: food figure
	Hydrobiidae	Asellus aquaticus	Gammarus sp.	Baetidae larva	Nemouridae larva	Heteroptera juv.	Vellidae	Helodidae larva	Limnephilidae larva	Polycentropodidae larva	Chironomidae larva	Chironomidae pupa	Ptychopteridae larva	Simuliidae larva	Tabanidae larva	Hydracarina	Non aquatic organisms
BFG	0.0333333	0.9	8.43333	1.73333	10.1	0.133333	0.0666667	6.6	0.166667	0.566667	12.3333	0.133333	0.233333	0	0.166667	0.266667	0.233333
SD	0.182574	1.12495	7.7801	2.89986	10.2431	0.434172	0.253708	8.29458	0.379049	0.935261	9.00319	0.434172	0.504007	0	0.379049	0.52083	0.430183
SFG	0	0.1	6.96667	0.766667	2.7	0.3	0	5.23333	0.0333333	0.533333	4.96667	0	0	0	0.0666667	0.0666667	0
SD	0	0.402578	5.25543	2.26949	4.13688	1.64317	0	6.00967	0.182574	1.25212	4.55225	0	0	0	0.253708	0.253708	0
BFG	0	0	8.13333	1.23333	1.53333	0	0	0	0.166667	0	6.73333	0	0.1	0.0666667	0	0.133333	0.466667
odch. Standard.	0	0	7.31429	2.60878	2.27025	0	0	0	0.461133	0	5.73515	0	0.305129	0.253708	0	0.345746	1.19578
SFG	0	0	8.6	1.03333	1.53333	0	0	0	0.1	0.0666667	7.9	0	0.0333333	0	0	0.0333333	0.0333333
odch. Standard.	0	0	4.78215	2.00832	1.94286	0	0	0	0.305129	0.253708	5.22164	0	0.182574	0	0	0.182574	0.182574

## Sheet: food base from stream
		Sphaeriidae	Oligochaeta	Erpobdellidae	Asellus aquaticus	Gammarus sp.	Nemouridae larva	Baetidae larva	Ephemeridae larva	Mesoveliidae	Vellidae	Limnephilidae larva	Haliplidae larva	Chironomidae larva	Ceratopogoniidae larva	Dixidae larva	Limoniidae larva	Ptychopteridae larva	Simuliidae larva	Tabaniidae larva	Hydracarina
Chojnówka	captured	39	0	1	7	87	1	17	0	1	2	3	0	69	0	0	11	1	0	3	2
Trawna	captured	58	16	0	0	469	1	3	13	0	0	3	7	92	1	1	5	45	25	17	0
Chojnówka	per m2	156	0	4	28	348	4	68	0	4	8	12	0	276	0	0	44	4	0	12	8
Trawna	per m2	232	64	0	0	1876	4	12	52	0	0	12	28	368	4	4	20	180	100	68	0
		Taxa	Chojnówka	Trawna
		Sphaeriidae	156	232
		Oligochaeta	0	64
		Erpobdellidae	4	0
		Asellus aquaticus	28	0
		Gammarus sp.	348	1876
		Nemouridae larva	4	4
		Baetidae larva	68	12
		Ephemeridae larva	0	52
		Mesoveliidae	4	0
		Vellidae	8	0
		Limnephilidae larva	12	12
		Haliplidae larva	0	28
		Chironomidae larva	276	368
		Ceratopogoniidae larva	0	4
		Dixidae larva	0	4
		Limoniidae larva	44	20
		Ptychopteridae larva	4	180
		Simuliidae larva	0	100
		Tabaniidae larva	12	68
		Hydracarina	8	0
